# Supplementary material for: Geographical Variation in Body Size in the Asian Common Toad (Duttaphrynus melanostictus)
Source: Life (Basel). 2023 Nov 17;13(11):2219. doi: 10.3390/life13112219 (PMC10672612; doi:10.3390/life13112219)
Supplement: Supplementary file 1 [file life-13-02219-s001.zip]

Archive with 1 entries (1 files):
- life-2576120-supplementary.pdf
